# Supplementary material for: Effects of Lactobacillus paracei JY062 Postbiotic on Intestinal Barrier, Immunity, and Gut Microbiota
Source: Nutrients. 2025 Apr 5;17(7):1272. doi: 10.3390/nu17071272 (PMC11990213; doi:10.3390/nu17071272)
Supplement: Supplementary file 1 [file nutrients-17-01272-s001.zip]

Archive with 1 entries (1 files):
- nutrients-3511076-supplementary.pdf
